# Supplementary material for: Correction: Survival of viral pathogens in animal feed ingredients under transboundary shipping models
Source: PLoS One. 2018 Nov 30;13(11):e0208130. doi: 10.1371/journal.pone.0208130 (PMC6269140; doi:10.1371/journal.pone.0208130)
Supplement: S1 File — (XLSX) [file pone.0208130.s001.xlsx]

## Sheet: Sheet1
		Temperature Celsius					Percent Relative Humidity
Location	Date	12am	6am	12pm	6pm	Mean	12am	6am	12pm	6pm	Mean
Warsaw	2017-04-05	7.2	7.3	13	13	10.1	93	93	58	51	74
Hannover	2017-04-06	13.2	11.3	12.2	16.6	13.3	51	77	88	67	71
LeHarve	2017-04-07	17.7	10	13.8	15	14.1	49	71	55	55	58
LeHarve	2017-04-08	8.8	8.8	16	17	12.7	93	93	59	55	75
LeHarve	2017-04-09	10	8.8	16	17.7	13.1	62	62	52	55	58
LeHarve	2017-04-10	11	8.8	13.8	19	13.1	76	76	63	56	68
LeHarve	2017-04-11	8.8	8.8	10	11	9.7	93	87	94	88	91
LeHarve	2017-04-12	10	7.7	8.8	8.8	8.8	76	71	66	66	70
LeHarve	2017-04-13	7.2	6	10	10	8.2	87	86	66	58	86
Atlantic	2017-04-14	0	2	5	7.5	3.6	80	82	84	85	83
Atlantic	2017-04-15	10	12.5	15	12.5	12.5	85.5	86	86.5	87	86
Atlantic	2017-04-16	10	6	8	5	7.3	87.1	87.3	87.5	87.7	88
Atlantic	2017-04-17	7.5	8	9	10	8.6	87.7	87.8	87.9	87.8	88
Atlantic	2017-04-18	10	10	8	10	9.5	88	88.1	88.3	88.5	88
Atlantic	2017-04-19	10	8	9	8	8.8	88.7	88.8	88.9	89	89
Atlantic	2017-04-20	10	15	12.5	10	11.9	89.1	89.3	89.5	89.7	89
Atlantic	2017-04-21	8	12	15	12	11.8	89.8	89.8	89.9	89.9	89
Atlantic	2017-04-22	11	10	12	12	8.8	90	90	90	90	90
NYC	2017-04-23	7.2	7.7	10	15.5	16.3	65	93	93	86	84
NYC	2017-04-24	12.2	16	23	22	18.3	93	94	59	68	79
NYC	2017-04-25	17	15	16.6	16.1	16.2	100	94	80	88	91
NYC	2017-04-26	13.3	12.2	26	23.3	18.7	97	100	58	64	80
NYC	2017-04-27	17.2	19	23.3	21	20.1	90	90	64	73	79
NYC	2017-04-28	17.2	16	20	20.5	18.4	94	94	81	87	89
NYC	2017-04-29	19.4	13.9	17.8	17.8	17.2	42	55	45	45	47
Cleveland	2017-04-30	7.8	7.2	13.3	17.2	11.4	71	76	49	40	59
Chicago	2017-05-01	17.2	13.3	16	13	14.9	75	77	34	42	57
DSM	2017-05-02	7.8	13.3	11.7	15	12	39	62	38	24	41
DSM	2017-05-03	13.9	0.5	10	16	10.1	57	70	39	20	47
DSM	2017-05-04	8.3	14.4	15	18.3	14	48	68	29	28	43
	Date	Temp C	% RH
	2017-04-05	10.1	74
	2017-04-06	13.3	71
	2017-04-07	14.1	58
	2017-04-08	12.7	75
	2017-04-09	13.1	58
	2017-04-10	13.1	68
	2017-04-11	9.7	91
	2017-04-12	8.8	70
	2017-04-13	8.2	86
	2017-04-14	3.6	83
	2017-04-15	12.5	86
	2017-04-16	7.3	88
	2017-04-17	8.6	88
	2017-04-18	9.5	88
	2017-04-19	8.8	89
	2017-04-20	11.9	89
	2017-04-21	11.8	89
	2017-04-22	8.8	90
	2017-04-23	16.3	84
	2017-04-24	18.3	79
	2017-04-25	16.2	91
	2017-04-26	18.7	80
	2017-04-27	20.1	79
	2017-04-28	18.4	89
	2017-04-29	17.2	47
	2017-04-30	11.4	59
	2017-05-01	14.9	57
	2017-05-02	12	41
	2017-05-03	10.1	47
	2017-05-04	14	43
