# Supplementary material for: Correction: Survival of viral pathogens in animal feed ingredients under transboundary shipping models
Source: PLoS One. 2018 Nov 30;13(11):e0208130. doi: 10.1371/journal.pone.0208130 (PMC6269140; doi:10.1371/journal.pone.0208130)
Supplement: S2 File — (XLSX) [file pone.0208130.s002.xlsx]

## Sheet: Temp °C
		Temperature				RH
Day	Act Date	12AM	6AM	12PM	6PM	6AM	12PM	6PM	Location	Siml Date
1	2017-09-21	3.88889	4.44444	4.44444	3.88889	25	25	25	Beijing plant	2015-12-23
2	2017-09-22	3.88889	4.44444	4.44444	3.88889	69	80	42	Shanghai termnl	2015-12-24
3	2017-09-23	3.88889	4.44444	7.77778	5.55556	87	50	57	Shanghai termnl	2015-12-25
4	2017-09-24	5	4.44444	3.88889	4.44444	76	81	81	Shanghai termnl	2015-12-26
5	2017-09-25	4.44444	6.66667	8.88889	8.88889	87	93	93	Shanghai termnl	2015-12-27
6	2017-09-26	8.88889	5.55556	6.66667	8.88889	95	93	93	Shanghai termnl	2015-12-28
7	2017-09-27	7.77778	5.55556	6.66667	4.44444	74	55	48	Shanghai termnl	2015-12-29
8	2017-09-28	3.88889	4.44444	3.88889	3.88889	80	39	33	Shanghai termnl	2015-12-30
9	2017-09-29	10	10	10	10	62	62	62	Pacific	2015-12-31
10	2017-09-30	9.44444	9.44444	9.44444	9.44444	62	62	62	Pacific	2015-01-01
11	2017-10-01	8.88889	8.88889	8.88889	8.88889	62	62	62	Pacific	2015-01-02
12	2017-10-02	8.33333	8.33333	8.33333	8.33333	62	62	62	Pacific	2015-01-03
13	2017-10-03	7.77778	7.77778	7.77778	7.77778	62	62	62	Pacific	2015-01-04
14	2017-10-04	7.22222	7.22222	7.22222	7.22222	62	62	62	Pacific	2015-01-05
15	2017-10-05	6.66667	6.66667	6.66667	6.66667	62	62	62	Pacific	2015-01-06
16	2017-10-06	6.11111	6.11111	6.11111	6.11111	62	62	62	Pacific	2015-01-07
17	2017-10-07	5.55556	5.55556	5.55556	5.55556	62	62	62	Pacific	2015-01-08
18	2017-10-08	5	5	5	5	62	62	62	Pacific	2015-01-09
19	2017-10-09	4.44444	4.44444	4.44444	4.44444	62	62	62	Pacific	2015-01-10
20	2017-10-10	3.88889	3.88889	3.88889	3.88889	62	62	62	Pacific	2015-01-11
21	2017-10-11	3.88889	3.88889	3.88889	3.88889	62	62	62	Pacific	2015-01-12
22	2017-10-12	3.88889	3.88889	3.88889	3.88889	62	62	62	Pacific	2015-01-13
23	2017-10-13	3.88889	3.88889	3.88889	3.88889	62	62	62	Pacific	2015-01-14
24	2017-10-14	3.88889	3.88889	3.88889	3.88889	62	62	62	Pacific	2015-01-15
25	2017-10-15	4.44444	3.88889	10	6.66667	62	69	49	San Fran termnal	2015-01-16
26	2017-10-16	6.11111	4.44444	12.2222	8.88889	76	44	51	San Fran termnal	2015-01-17
27	2017-10-17	7.77778	4.44444	15.5556	6.66667	86	71	39	San Fran termnal	2015-01-18
28	2017-10-18	6.66667	4.44444	14.4444	6.66667	81	39	39	San Fran termnal	2015-01-19
29	2017-10-19	6.66667	4.44444	15.5556	6.66667	86	71	64	San Fran termnal	2015-01-20
30	2017-10-20	6.66667	4.44444	11.1111	8.88889	71	66	59	San Fran termnal	2015-01-21
31	2017-10-21	8.88889	5.55556	11.1111	10	80	80	77	San Fran termnal	2015-01-22
32	2017-10-22	3.88889	3.88889	3.88889	3.88889	54	65	89	I-80	2015-01-23
33	2017-10-23	3.88889	3.88889	3.88889	3.88889	77	50	50	DSM	2015-01-24
34	2017-10-24	3.88889	4.44444	6.66667	3.88889	69	45	33	DSM	2015-01-25
35	2017-10-25	3.88889	4.44444	3.88889	3.88889	89	89	93	DSM	2015-01-26
36	2017-10-26	3.88889	3.88889	5.55556	6.66667	95	95	93	DSM	2015-01-27
37	2017-10-27	3.88889	3.88889	5.55556	7.22222	89	93	82	DSM	2015-01-28
38	2017-10-28	14.4444	7.22222	3.88889	3.88889	88	75	68	DSM	2015-01-29
39	2017-10-29	3.88889	3.88889	3.88889	3.88889	63	69	67	DSM	2015-01-30

## Sheet: New Chamber Program
Environmental Chamber Programming Guide
Day	Overall Step	Step		°C	% RH
1	1	1	ramp	3.88889	25
1	2	2	soak	6	hours		Sampling Days
1	3	3	ramp	4.44444	25
1	4	4	soak	12	hours
1	5	5	ramp	3.88889	25
1	6	6	soak	12	hours
2	7	7	ramp	4.44444	69
	8	8	soak	6	hours
	9	9	ramp	4.44444	80
	10	10	soak	6	hours
	11	11	ramp	3.88889	42
	12	12	soak	12	hours
	13	13	ramp	3.88889	42
	14	14	soak	6	hours
	15	15	ramp	4.44444	87
	16	16	soak	6	hours
	17	17	ramp	7.77778	50
	18	18	soak	6	hours
	19	19	ramp	5.55556	57
	20	20	soak	6	hours
	21	21	ramp	5	57
	22	22	soak	6	hours
	23	23	ramp	4.44444	76
	24	24	soak	6	hours
	25	25	ramp	3.88889	81
	26	26	soak	6	hours
	27	27	ramp	4.44444	81
	28	28	soak	12	hours
	29	29	ramp	6.66667	87
	30	30	soak	6	hours
	31	31	ramp	8.88889	93
	32	32	soak	18	hours
	33	33	ramp	5.55556	95
	34	34	soak	6	hours
	35	35	ramp	6.66667	93
	36	36	soak	6	hours
	37	37	ramp	8.88889	93
	38	38	soak	6	hours
	39	39	ramp	7.77778	93
	40	40	soak	6	hours
	41	41	ramp	5.55556	74
	42	42	soak	6	hours
	43	43	ramp	6.66667	55
	44	44	soak	6	hours
	45	45	ramp	4.44444	48
	46	46	soak	6	hours
8	47	47	ramp	3.88889	48
8	48	48	soak	6	hours
8	49	49	ramp	4.44444	80
8	50	50	soak	6	hours
8	51	1	ramp	3.88889	39
8	52	2	soak	6	hours
8	53	3	ramp	3.88889	33
8	54	4	soak	6	hours
9	55	5	ramp	10	33
	56	6	soak	6	hours
	57	7	ramp	10	62
	58	8	soak	18	hours
	59	9	ramp	9.44444	62
	60	10	soak	24	hours
	61	11	ramp	8.88889	62
	62	12	soak	24	hours
	63	13	ramp	8.33333	62
	64	14	soak	24	hours
	65	15	ramp	7.77778	62
	66	16	soak	24	hours
	67	17	ramp	7.22222	62
	68	18	soak	24	hours
	69	19	ramp	6.66667	62
	70	20	soak	24	hours
	71	21	ramp	6.11111	62
	72	22	soak	24	hours
	73	23	ramp	5.55556	62
	74	24	soak	24	hours
	75	25	ramp	5	62
	76	26	soak	24	hours
	77	27	ramp	4.44444	62
	78	28	soak	24	hours
	79	29	ramp	3.88889	62
	80	30	soak	120	hours
25	81	31	ramp	4.44444	62
25	82	32	soak	6	hours
25	83	33	ramp	3.88889	62
25	84	34	soak	6	hours
25	85	35	ramp	10	69
25	86	36	soak	6	hours
25	87	37	ramp	6.66667	49
25	88	38	soak	6	hours
26	89	39	ramp	6.11111	49
	90	40	soak	6	hours
	91	41	ramp	4.44444	76
	92	42	soak	6	hours
	93	43	ramp	12.2222	44
	94	44	soak	6	hours
	95	45	ramp	8.88889	51
	96	46	soak	6	hours
	97	47	ramp	7.77778	51
	98	48	soak	6	hours
	99	49	ramp	4.44444	86
	100	50	soak	6	hours
	101	51	ramp	15.5556	71
	102	52	soak	6	hours
	103	53	ramp	6.66667	39
	104	54	soak	12	hours
	105	1	ramp	4.44444	81
	106	2	soak	6	hours
	107	3	ramp	14.4444	39
	108	4	soak	6	hours
	109	5	ramp	6.66667	39
	110	6	soak	12	hours
	111	7	ramp	4.44444	86
	112	8	soak	6	hours
	113	9	ramp	15.5556	71
	114	10	soak	6	hours
	115	11	ramp	6.66667	64
	116	12	soak	12	hours
	117	13	ramp	4.44444	71
	118	14	soak	6	hours
	119	15	ramp	11.1111	66
	120	16	soak	6	hours
	121	17	ramp	8.88889	59
	122	18	soak	12	hours
	123	19	ramp	5.55556	80
	124	20	soak	6	hours
	125	21	ramp	11.1111	80
	126	22	soak	6	hours
	127	23	ramp	10	77
	128	24	soak	6	hours
	129	25	ramp	3.88889	77
	130	26	soak	6	hours
	131	27	ramp	3.88889	54
	132	28	soak	6	hours
	133	29	ramp	3.88889	65
	134	30	soak	6	hours
	135	31	ramp	3.88889	89
	136	32	soak	12	hours
	137	33	ramp	3.88889	77
	138	34	soak	6	hours
	139	35	ramp	3.88889	50
	140	36	soak	18	hours
	141	37	ramp	4.44444	69
	142	38	soak	6	hours
	143	39	ramp	6.66667	45
	144	40	soak	6	hours
	145	41	ramp	3.88889	33
	146	42	soak	12	hours
	147	43	ramp	4.44444	89
	148	44	soak	6	hours
	149	45	ramp	3.88889	89
	150	46	soak	6	hours
	151	47	ramp	3.88889	93
36	152	48	soak	12	hours
36	153	49	ramp	3.88889	95
36	154	50	soak	6	hours
36	155	1	ramp	5.55556	95
36	156	2	soak	6	hours
36	157	3	ramp	6.66667	93
36	158	4	soak	6	hours
37	159	5	ramp	3.88889	93
	160	6	soak	6	hours
	161	7	ramp	3.88889	89
	162	8	soak	6	hours
	163	9	ramp	5.55556	93
	164	10	soak	6	hours
	165	11	ramp	7.22222	82
	166	12	soak	6	hours
	167	13	ramp	14.4444	82
	168	14	soak	6	hours
	169	15	ramp	7.22222	88
	170	16	soak	6	hours
	171	17	ramp	3.88889	75
	172	18	soak	6	hours
	173	19	ramp	3.88889	68
	174	20	soak	12	hours
	175	21	ramp	3.88889	63
	176	22	soak	6	hours
	177	23	ramp	3.88889	69
	178	24	soak	6	hours
	179	25	ramp	3.88889	67
39	180	26	soak	6	hours
